# Supplementary material for: Multimodal prehabilitation and postoperative outcomes in upper abdominal surgery: systematic review and meta-analysis
Source: Sci Rep. 2024 Jul 11;14:16012. doi: 10.1038/s41598-024-66633-6 (PMC11239889; doi:10.1038/s41598-024-66633-6)
Supplement: Supplementary file 1 — Supplementary Information 1. [file 41598_2024_66633_MOESM1_ESM.xlsx]

## Sheet: Extraction supplemental
First Author	Year	DOI	Indication	Prehabilitation Duration	Type of Prehabilitation	Outcome of Interest	Measure used	Number of participantsa	Data reported as	N controla	Outcome of interest (control)	N interventiona	Outcome of interest (intervention)
Ausania	2019	10.17235/reed.2019.6182/2019	Pancreatic or periampullary malignancy undergoing pancreaticoduodenectomy	Mean of 17 days	Exercise/Nutrition	Post-op complication	Number of patients	40	N (%)	22	12/22 (54.5%)	18	6/18 (33.3%)
Ausania	2019	10.17235/reed.2019.6182/2019	Pancreatic or periampullary malignancy undergoing pancreaticoduodenectomy	Mean of 17 days	Exercise/Nutrition	Hospital LOS	Days	40	Median (IQR)	22	13.2 (7-60)	18	11.4 (7-46)
Barberan-Garcia	2018	10.1097/SLA.0000000000002293	High risk candidates for elective major abdominal surgery	4 weeks	Exercise	Hospital LOS	Days	144	Mean (SD)	63	13 (20)	62	8 (8)
Barberan-Garcia	2018	10.1097/SLA.0000000000002293	High risk candidates for elective major abdominal surgery	4 weeks	Exercise	ICU LOS	Days	144	Mean (SD)	63	4 (13)	62	1 (2)
Barberan-Garcia	2018	10.1097/SLA.0000000000002293	High risk candidates for elective major abdominal surgery	4 weeks	Exercise	Post-op pulmonary complication	Number of patients	144	N (%)	63	10 (16%)	62	4 (7%)
Barberan-Garcia	2018	10.1097/SLA.0000000000002293	High risk candidates for elective major abdominal surgery	4 weeks	Exercise	All-Cause Mortality	Number of patients	144	N (%)	63	1 (2)	62	1 (2)
Barberan-Garcia	2018	10.1097/SLA.0000000000002293	High risk candidates for elective major abdominal surgery	4 weeks	Exercise	Post-op complication	Number of patients	144	N (%)	63	39 (62%)	62	19 (31%)
Barberan-Garcia	2018	10.1097/SLA.0000000000002293	High risk candidates for elective major abdominal surgery	4 weeks	Exercise	Functional capacity	6MWD	144	Mean (SD)	56	469 (109)	54	473 (91)
Boden	2018	10.1136/bmj.j5916	Upper abdominal surgery	Median 8 days (3-16) intervention, median 9 days (4-20) control	Exercise/Respiratory	Post-op pulmonary complication	Number of patients	441	N (%)	214	58 (27%)	218	27 (12%)
Boden	2018	10.1136/bmj.j5916	Upper abdominal surgery	Median 8 days (3-16) intervention, median 9 days (4-20) control	Exercise/Respiratory	Hospital LOS	Days	441	Median (IQR)	214	9 (7-13)	218	8 (6-11)
Boden	2018	10.1136/bmj.j5916	Upper abdominal surgery	Median 8 days (3-16) intervention, median 9 days (4-20) control	Exercise/Respiratory	ICU LOS	Days	441	Median (IQR)	214	1.5 (2.7)	218	1.3 (2.9)
Boden	2018	10.1136/bmj.j5916	Upper abdominal surgery	Median 8 days (3-16) intervention, median 9 days (4-20) control	Exercise/Respiratory	Post-op complication	Number of patients	441	N (%)	197	79 (40%)	192	74 (39%)
Boden	2018	10.1136/bmj.j5916	Upper abdominal surgery	Median 8 days (3-16) intervention, median 9 days (4-20) control	Exercise/Respiratory	All-Cause mortality (in hospital)	Number of patients	441	N (%)	214	3 (1.4%)	218	3 (1.4)
Dronkers	2010	10.1177/0269215509358941	Abdominal oncological surgery	2-4 weeks	Exercise/Respiratory	Post-op pulmonary complication	Number of patients	42	N (%)	20	5 (25%)	21	5 (24%)
Dronkers	2010	10.1177/0269215509358941	Abdominal oncological surgery	2-4 weeks	Exercise/Respiratory	Post-op complication	Number of patients	42	N (%)	21	8 (38%)	20	9 (45%)
Dronkers	2010	10.1177/0269215509358941	Abdominal oncological surgery	2-4 weeks	Exercise/Respiratory	Hospital LOS	Days	42	Mean (SD)	20	21.6 (23.7)	21	16.2 (11.5)
Dunne	2016	10.1002/bjs.10096	Elective liver resection	4 weeks	Exercise	Post-op complication	Number of patients	38	N (%)	15	7 (46.7%)	19	8 (42.1%)
Dunne	2016	10.1002/bjs.10096	Elective liver resection	4 weeks	Exercise	ICU LOS	Days	38	Median (IQR)	15	1.5 (1-2)	19	1 (1-2)
Dunne	2016	10.1002/bjs.10096	Elective liver resection	4 weeks	Exercise	Hospital LOS	Days	38	Median (IQR)	15	5 (4.5-7)	19	5 (4-6)
Gillis	2016	10.1016/j.jand.2015.06.007	Colorectal cancer resection	6 weeks	Nutrition	Post-op pulmonary complication	Number of patients	48	N (%)	21	2 (8%)	22	0 (0%)
Gillis	2016	10.1016/j.jand.2015.06.007	Colorectal cancer resection	6 weeks	Nutrition	Post-op complication	Number of patients	48	N (%)	21	10 (47.6%)	22	7 ( 31.8%)
Gillis	2016	10.1016/j.jand.2015.06.007	Colorectal cancer resection	6 weeks	Nutrition	Hospital LOS	Days	48	Median (IQR)	21	4 (3-10)	22	5 (3-13)
Gillis	2016	10.1016/j.jand.2015.06.007	Colorectal cancer resection	6 weeks	Nutrition	Functional capacity	6MWD	48	Mean (SD)	21	424.7 (89.8)	22	425 (146.0)
McIsaac	2022	10.1016/j.bja.2022.04.006	Intra-abodominal/thoracic surgery	4 weeks	Exercise	Post-op complication	Number of patients	204	N (%)	88	52 (59%)	94	42 (51%)
McIsaac	2022	10.1016/j.bja.2022.04.006	Intra-abodominal/thoracic surgery	4 weeks	Exercise	Hospital LOS	Days	204	Median (IQR)	88	6 (3-10)	94	6 (4-9)
McIsaac	2022	10.1016/j.bja.2022.04.006	Intra-abodominal/thoracic surgery	4 weeks	Exercise	Functional capacity	6MWD	204	Mean (SD)	88	286 (125)	94	291 (170)
Richards	2020	10.1016/S0140-6736(20)31539-7	Adult patients identified with anaemia before major open abdominal surgery	10-42 days	Intravenous Iron	Post-op complication	Number of patients	487	N (%)	227	24 (11%)	233	22 (9%)
Richards	2020	10.1016/S0140-6736(20)31539-7	Adult patients identified with anaemia before major open abdominal surgery	10-42 days	Intravenous Iron	All-Cause mortality (30 days)	Number of patients	487	N (%)	241	2 (1%)	239	2 (1%)
Richards	2020	10.1016/S0140-6736(20)31539-7	Adult patients identified with anaemia before major open abdominal surgery	10-42 days	Intravenous Iron	All-Cause mortality (6 months)	Number of patients	487	N (%)	236	10 (4%)	238	12 (5%)
Richards	2020	10.1016/S0140-6736(20)31539-7	Adult patients identified with anaemia before major open abdominal surgery	10-42 days	Intravenous Iron	ICU LOS	Days	487	Median (IQR)	243	1 (0-3)	244	2 (0-3)
Richards	2020	10.1016/S0140-6736(20)31539-7	Adult patients identified with anaemia before major open abdominal surgery	10-42 days	Intravenous Iron	Hospital LOS	Days	487	Median (IQR)	243	9 (5-14)	244	9 (7-14)
Soares	2013	10.1177/0269215512471063	Open abodminal surgery	2 weeks	Exercise/Respiratory	Post-op pulmonary complication	Number of patients	37	N (%)	16	11 (68.8%)	16	5 (31.3%)
Soares	2013	10.1177/0269215512471063	Open abodminal surgery	2 weeks	Exercise/Respiratory	Hospital LOS	Days	37	Median (IQR)	16	8.5 (6.5-17.3)	16	8.5 (4.8-12.3)
Soares	2013	10.1177/0269215512471063	Open abodminal surgery	2 weeks	Exercise/Respiratory	Functional capacity	6MWD	37	Median (IQR)	8	223.0 (186.7-318.3)	12	368.5 (272.3-408.5)
Steffens	2021	10.1186/s40814-021-00765-8	Undergo pelvic exenteration or cytoreductive surgery and hyperthermic intraperitoneal chemotherapy	2-6 weeks	Exercise	Post-op complication	Number of patients	22	N (%)	11	7 (70.0%)	11	10 (90.9%)
Steffens	2021	10.1186/s40814-021-00765-8	Undergo pelvic exenteration or cytoreductive surgery and hyperthermic intraperitoneal chemotherapy	2-6 weeks	Exercise	Hospital LOS	Days	22	Median (IQR)	11	29 (15.0 to 53.0)	9	36.0 (15.0 to 52.0)
Steffens	2021	10.1186/s40814-021-00765-8	Undergo pelvic exenteration or cytoreductive surgery and hyperthermic intraperitoneal chemotherapy	2-6 weeks	Exercise	ICU LOS	Days	22	Median (IQR)	11	6 (3.8 to 9.5)	9	6 (4.0 to 7.5)
Steffens	2021	10.1186/s40814-021-00765-8	Undergo pelvic exenteration or cytoreductive surgery and hyperthermic intraperitoneal chemotherapy	2-6 weeks	Exercise	Functional capacity	6MWD	22	Median (IQR)	11	400 (240.0 to 450.0)	9	300 (150.0 to 369.5)
Abbreviations: 6MWD, six-minute walk distance test; ICU, intensive care unit; IQR, interquartile range, LOS, length of stay; post-op, postoperative; SD, standard deviation
a Number of participants in control and intervention may differ from total number due to loss of follow-up.

## Sheet: Article Information
Supplemental file for:
Article title: Multimodal Prehabilitation and Postoperative Outcomes in Upper Abdominal Surgery: Systematic Review and Meta-analysis
